# Supplementary material for: Enhancing the Amyloid-β Anti-Aggregation Properties of Curcumin via Arene-Ruthenium(II) Derivatization
Source: Int J Mol Sci. 2022 Aug 5;23(15):8710. doi: 10.3390/ijms23158710 (PMC9369426; doi:10.3390/ijms23158710)
Supplement: Supplementary file 1 [file ijms-23-08710-s001.zip]

Archive with 1 entries (1 files):
- ijms-1845998-supplementary.pdf
